# Supplementary material for: Use of Antibiotics against Bacterial Infections on Dairy Sheep and Goat Farms: Patterns of Usage and Associations with Health Management and Human Resources
Source: Antibiotics (Basel). 2022 May 31;11(6):753. doi: 10.3390/antibiotics11060753 (PMC9219691; doi:10.3390/antibiotics11060753)
Supplement: Supplementary file 1 [file antibiotics-11-00753-s001.zip]

Archive with 1 entries (1 files):
- antibiotics-1755049-supplementary.pdf
